# Supplementary material for: TcTI, a Kunitz-type trypsin inhibitor from cocoa associated with defense against pathogens
Source: Sci Rep. 2022 Jan 13;12:698. doi: 10.1038/s41598-021-04700-y (PMC8758671; doi:10.1038/s41598-021-04700-y)
Supplement: Supplementary file 5 — Supplementary Table 1. [file 41598_2021_4700_MOESM5_ESM.xls]

## Sheet: Supplementary table 2
Supplementary table 1 - Identification of PIs in 2D gel of T. cacao genotypes against WBD infection
Genotype	Time-course	Spot ID	Identified Protein/Species	UP/DOWN	Fold Change	aAccession number	bScore	No Pep.	% Sequence Coverage	Theoretical pI	Nominal mass (Mr)	cBiologic function	dCellular localization	Sequence
Catongo	45 DAI	575	21 kDa seed protein [Theobroma cacao]	DOWN	FC -5.5	gi|508773991	1099	41	60	5.71	24264	S E	A P	>gi|508773991|gb|EOY21247.1| 21 kDa seed protein [Theobroma cacao] MKTATAVVLLLFAFTSKSYFFGVARADESPVLDSDGDELRTGVEYYVVSAIWGAGGGGLALGRVTGQSCP EIVVQRGSDDDGLPVIFSNADGKDGVVRLSTDVNIEFVPIRDRLCLTSTVWKLDDYDPSTGKWWVTTDGV KGDPGHNTLTSWFKIEDAGALGYKFRFCPSVCDSCIHLCNDFGRHGHDGQVRLALSENGWPWIFKKARNS IKQVVNAKH
Catongo	45 DAI	578	21 kDa seed protein [Theobroma cacao]	DOWN	FC -6.3	gi|508773991	1018	45	60	5.71	24264	S E	A P	>gi|508773991|gb|EOY21247.1| 21 kDa seed protein [Theobroma cacao] MKTATAVVLLLFAFTSKSYFFGVARADESPVLDSDGDELRTGVEYYVVSAIWGAGGGGLALGRVTGQSCP EIVVQRGSDDDGLPVIFSNADGKDGVVRLSTDVNIEFVPIRDRLCLTSTVWKLDDYDPSTGKWWVTTDGV KGDPGHNTLTSWFKIEDAGALGYKFRFCPSVCDSCIHLCNDFGRHGHDGQVRLALSENGWPWIFKKARNS IKQVVNAKH
Catongo	45 DAI	580	21 kDa seed protein [Theobroma cacao]	DOWN	FC-2	gi|508773995	521	14	44	5.94	24263			>gi|508773995|gb|EOY21251.1| 21 kDa seed protein [Theobroma cacao] MKTATAVVLLLFAFTSKSYFFGVARADESPVLDSDGDELRTGVEYYVVSAIWGAGGGGLALGRVTGQSCP EIVVQRGSDDDGLPVIFSNADGKDGVVRLSTDVNIEFVPIRDRLCLTSTVWKLDDYDPSTGKWWVTTDGV KGDPGHNTLTSWFKIENAGALGYKFRFCPSVCDSCIHLCNDFGRHGHDGQVRLALSENGWPWIFKKARNS IKQVVNAKH
Catongo	72 HAI	837	21 kDa seed protein [Theobroma cacao]	DOWN	exclusive non inoculated	gi|508773991	match	match	match	5.71	24264	S E	A P	>gi|508773991|gb|EOY21247.1| 21 kDa seed protein [Theobroma cacao] MKTATAVVLLLFAFTSKSYFFGVARADESPVLDSDGDELRTGVEYYVVSAIWGAGGGGLALGRVTGQSCP EIVVQRGSDDDGLPVIFSNADGKDGVVRLSTDVNIEFVPIRDRLCLTSTVWKLDDYDPSTGKWWVTTDGV KGDPGHNTLTSWFKIEDAGALGYKFRFCPSVCDSCIHLCNDFGRHGHDGQVRLALSENGWPWIFKKARNS IKQVVNAKH
Catongo	45 DAI	1670	21 kDa seed protein [Theobroma cacao]	DOWN	exclusive non inoculated	gi|508773991	334	3	30	5.71	24264	S E	A P	>gi|508773991|gb|EOY21247.1| 21 kDa seed protein [Theobroma cacao] MKTATAVVLLLFAFTSKSYFFGVARADESPVLDSDGDELRTGVEYYVVSAIWGAGGGGLALGRVTGQSCP EIVVQRGSDDDGLPVIFSNADGKDGVVRLSTDVNIEFVPIRDRLCLTSTVWKLDDYDPSTGKWWVTTDGV KGDPGHNTLTSWFKIEDAGALGYKFRFCPSVCDSCIHLCNDFGRHGHDGQVRLALSENGWPWIFKKARNS IKQVVNAKH
Catongo	45 DAI	1689	21 kDa seed protein [Theobroma cacao]	DOWN	exclusive non inoculated	gi|508773991	86	3	15	5.71	24264	S E	A P	>gi|508773991|gb|EOY21247.1| 21 kDa seed protein [Theobroma cacao] MKTATAVVLLLFAFTSKSYFFGVARADESPVLDSDGDELRTGVEYYVVSAIWGAGGGGLALGRVTGQSCP EIVVQRGSDDDGLPVIFSNADGKDGVVRLSTDVNIEFVPIRDRLCLTSTVWKLDDYDPSTGKWWVTTDGV KGDPGHNTLTSWFKIEDAGALGYKFRFCPSVCDSCIHLCNDFGRHGHDGQVRLALSENGWPWIFKKARNS IKQVVNAKH
Catongo	45 DAI	1693	putative miraculin-like protein 2 [Citrus hybrid cultivar]	DOWN	exclusive non inoculated	gi|119367468	153	2	15	8.18	23610	S E	A P	>gi|119367468|gb|ABL67650.1| putative miraculin-like protein 2 [Citrus hybrid cultivar] MSTPFVTAISFLLLTFATKPLVGLADPLVDVNGNKVEASRDYYLVSAIRGAGGGGLTLFRGRNELCPLDV VQLSSDSERGTRLRFSMSDKTSIINEDVDLNVRFSTETRCNEPTVWRVDSYDPSRGKWFITTGGVEGNPG AQTLKNWFKFERIGRDRATYKIVHCPSVCESCVSLCNDVGVSNDHARRLALTNGRALAVVLVPGNERSAS CAS
Catongo	45 DAI	1699	21 kDa seed protein [Theobroma cacao]	DOWN	exclusive non inoculated	gi|508773991	91	1	5	5.71	24264	S E	A P	>gi|508773991|gb|EOY21247.1| 21 kDa seed protein [Theobroma cacao] MKTATAVVLLLFAFTSKSYFFGVARADESPVLDSDGDELRTGVEYYVVSAIWGAGGGGLALGRVTGQSCP EIVVQRGSDDDGLPVIFSNADGKDGVVRLSTDVNIEFVPIRDRLCLTSTVWKLDDYDPSTGKWWVTTDGV KGDPGHNTLTSWFKIEDAGALGYKFRFCPSVCDSCIHLCNDFGRHGHDGQVRLALSENGWPWIFKKARNS IKQVVNAKH
Catongo	45 DAI	1744	21 kDa seed protein [Theobroma cacao]	DOWN	exclusive non inoculated	gi|508773991	316	7	39	5.71	24264	S E	A P	>gi|508773991|gb|EOY21247.1| 21 kDa seed protein [Theobroma cacao] MKTATAVVLLLFAFTSKSYFFGVARADESPVLDSDGDELRTGVEYYVVSAIWGAGGGGLALGRVTGQSCP EIVVQRGSDDDGLPVIFSNADGKDGVVRLSTDVNIEFVPIRDRLCLTSTVWKLDDYDPSTGKWWVTTDGV KGDPGHNTLTSWFKIEDAGALGYKFRFCPSVCDSCIHLCNDFGRHGHDGQVRLALSENGWPWIFKKARNS IKQVVNAKH
Catongo	45 DAI	1813	21 kDa seed protein [Theobroma cacao]	DOWN	exclusive non inoculated	gi|508773991	159	6	24	5.71	24264	S E	A P	>gi|508773991|gb|EOY21247.1| 21 kDa seed protein [Theobroma cacao] MKTATAVVLLLFAFTSKSYFFGVARADESPVLDSDGDELRTGVEYYVVSAIWGAGGGGLALGRVTGQSCP EIVVQRGSDDDGLPVIFSNADGKDGVVRLSTDVNIEFVPIRDRLCLTSTVWKLDDYDPSTGKWWVTTDGV KGDPGHNTLTSWFKIEDAGALGYKFRFCPSVCDSCIHLCNDFGRHGHDGQVRLALSENGWPWIFKKARNS IKQVVNAKH
TSH1188	45 DAI	39	21 kDa seed protein [Theobroma cacao]	DOWN	FC-2	gi|508773991	1128	27	56	5.71	24264	S E	A P	>gi|508773991|gb|EOY21247.1| 21 kDa seed protein [Theobroma cacao] MKTATAVVLLLFAFTSKSYFFGVARADESPVLDSDGDELRTGVEYYVVSAIWGAGGGGLALGRVTGQSCP EIVVQRGSDDDGLPVIFSNADGKDGVVRLSTDVNIEFVPIRDRLCLTSTVWKLDDYDPSTGKWWVTTDGV KGDPGHNTLTSWFKIEDAGALGYKFRFCPSVCDSCIHLCNDFGRHGHDGQVRLALSENGWPWIFKKARNS IKQVVNAKH
TSH1188	45 DAI	40	21 kDa seed protein [Theobroma cacao]	DOWN	FC -3.5	gi|508773995	1284	43	60	5.94	24263	S E	A P	>gi|508773995|gb|EOY21251.1| 21 kDa seed protein [Theobroma cacao] MKTATAVVLLLFAFTSKSYFFGVARADESPVLDSDGDELRTGVEYYVVSAIWGAGGGGLALGRVTGQSCP EIVVQRGSDDDGLPVIFSNADGKDGVVRLSTDVNIEFVPIRDRLCLTSTVWKLDDYDPSTGKWWVTTDGV KGDPGHNTLTSWFKIENAGALGYKFRFCPSVCDSCIHLCNDFGRHGHDGQVRLALSENGWPWIFKKARNS IKQVVNAKH
TSH1188	45 DAI	42	21 kDa seed protein [Theobroma cacao]	DOWN	FC-2.8	gi|508773991	1139	25	56	5.71	24264	S E	A P	>gi|508773991|gb|EOY21247.1| 21 kDa seed protein [Theobroma cacao] MKTATAVVLLLFAFTSKSYFFGVARADESPVLDSDGDELRTGVEYYVVSAIWGAGGGGLALGRVTGQSCP EIVVQRGSDDDGLPVIFSNADGKDGVVRLSTDVNIEFVPIRDRLCLTSTVWKLDDYDPSTGKWWVTTDGV KGDPGHNTLTSWFKIEDAGALGYKFRFCPSVCDSCIHLCNDFGRHGHDGQVRLALSENGWPWIFKKARNS IKQVVNAKH
TSH1188	72HAI	974	21 kDa seed protein [Theobroma cacao]	DOWN	exclusive non inoculated	gi|508773991	296	6	22	5.71	24264	S E	A P	>tsh72exni_974_21_kDa_seed_protein_[Theobroma cacao] MKTATAVVLLLFAFTSKSYFFGVARADESPVLDSDGDELRTGVEYYVVSAIWGAGGGGLALGRVTGQSCP EIVVQRGSDDDGLPVIFSNADGKDGVVRLSTDVNIEFVPIRDRLCLTSTVWKLDDYDPSTGKWWVTTDGV KGDPGHNTLTSWFKIEDAGALGYKFRFCPSVCDSCIHLCNDFGRHGHDGQVRLALSENGWPWIFKKARNS IKQVVNAKH
TSH1188	45 DAI	1051	21 kDa seed protein [Theobroma cacao]	UP	exclusive inoculated	gi|508773991	322	9	39	5.71	24264	S E	A P	>gi|508773991|gb|EOY21247.1| 21 kDa seed protein [Theobroma cacao] MKTATAVVLLLFAFTSKSYFFGVARADESPVLDSDGDELRTGVEYYVVSAIWGAGGGGLALGRVTGQSCP EIVVQRGSDDDGLPVIFSNADGKDGVVRLSTDVNIEFVPIRDRLCLTSTVWKLDDYDPSTGKWWVTTDGV KGDPGHNTLTSWFKIEDAGALGYKFRFCPSVCDSCIHLCNDFGRHGHDGQVRLALSENGWPWIFKKARNS IKQVVNAKH
TSH1188	45 DAI	1056	putative miraculin-like protein 2 [Citrus hybrid cultivar]	UP	exclusive inoculated	gi|119367468	240	5	32	8.18	23610	S	U	>gi|119367468|gb|ABL67650.1| putative miraculin-like protein 2 [Citrus hybrid cultivar] MSTPFVTAISFLLLTFATKPLVGLADPLVDVNGNKVEASRDYYLVSAIRGAGGGGLTLFRGRNELCPLDV VQLSSDSERGTRLRFSMSDKTSIINEDVDLNVRFSTETRCNEPTVWRVDSYDPSRGKWFITTGGVEGNPG AQTLKNWFKFERIGRDRATYKIVHCPSVCESCVSLCNDVGVSNDHARRLALTNGRALAVVLVPGNERSAS CAS
TSH1188	45 DAI	1057	putative miraculin-like protein 2 [Citrus hybrid cultivar]	UP	exclusive inoculated	gi|119367468	487	15	47	8.18	23610	S	U	>gi|119367468|gb|ABL67650.1| putative miraculin-like protein 2 [Citrus hybrid cultivar] MSTPFVTAISFLLLTFATKPLVGLADPLVDVNGNKVEASRDYYLVSAIRGAGGGGLTLFRGRNELCPLDV VQLSSDSERGTRLRFSMSDKTSIINEDVDLNVRFSTETRCNEPTVWRVDSYDPSRGKWFITTGGVEGNPG AQTLKNWFKFERIGRDRATYKIVHCPSVCESCVSLCNDVGVSNDHARRLALTNGRALAVVLVPGNERSAS CAS
TSH1188	45 DAI	1058	putative miraculin-like protein 2 [Citrus hybrid cultivar]	UP	exclusive inoculated	gi|119367468	375	10	35	8.18	23610	S	U	>gi|119367468|gb|ABL67650.1| putative miraculin-like protein 2 [Citrus hybrid cultivar] MSTPFVTAISFLLLTFATKPLVGLADPLVDVNGNKVEASRDYYLVSAIRGAGGGGLTLFRGRNELCPLDV VQLSSDSERGTRLRFSMSDKTSIINEDVDLNVRFSTETRCNEPTVWRVDSYDPSRGKWFITTGGVEGNPG AQTLKNWFKFERIGRDRATYKIVHCPSVCESCVSLCNDVGVSNDHARRLALTNGRALAVVLVPGNERSAS CAS
TSH1188	45 DAI	1071	21 kDa seed protein, putative [Theobroma cacao]	UP	exclusive inoculated	gi|508705692	337	6	36	4.67	24085	S E	A P	>gi|508705692|gb|EOX97588.1| 21 kDa seed protein, putative [Theobroma cacao] MMKTTLAMLLLLFVFSSKSSATDENVPVYDVNGDEVRPGVQYYVVSAIWGAGGGGLYLGQGRNKTCPYDV AQERSDLVRGIPVTFSTVDTEGDVIHESTDLNIKFIRPQPTACSPSTVWKVDCYDESGGEWFVTTGGLEG DAQALSSLFRITAAPGGISYKLALCPSVCESCTKYLCSEIGRHSSGFDSLIRLVLSDNGWPFVFIKASDD EVLKQVVNV
TSH1188	45 DAI	1124	putative miraculin-like protein 2 [Citrus hybrid cultivar]	UP	exclusive inoculated	gi|119367468	366	11	42	8.18	23610	S	U	>gi|119367468|gb|ABL67650.1| putative miraculin-like protein 2 [Citrus hybrid cultivar] MSTPFVTAISFLLLTFATKPLVGLADPLVDVNGNKVEASRDYYLVSAIRGAGGGGLTLFRGRNELCPLDV VQLSSDSERGTRLRFSMSDKTSIINEDVDLNVRFSTETRCNEPTVWRVDSYDPSRGKWFITTGGVEGNPG AQTLKNWFKFERIGRDRATYKIVHCPSVCESCVSLCNDVGVSNDHARRLALTNGRALAVVLVPGNERSAS CAS
TSH1188	45 DAI	1364	21 kDa seed protein, putative [Theobroma cacao]	UP	exclusive inoculated	gi|508705692	346	7	25	4.67	24085	S E	A P	>gi|508705692|gb|EOX97588.1| 21 kDa seed protein, putative [Theobroma cacao] MMKTTLAMLLLLFVFSSKSSATDENVPVYDVNGDEVRPGVQYYVVSAIWGAGGGGLYLGQGRNKTCPYDV AQERSDLVRGIPVTFSTVDTEGDVIHESTDLNIKFIRPQPTACSPSTVWKVDCYDESGGEWFVTTGGLEG DAQALSSLFRITAAPGGISYKLALCPSVCESCTKYLCSEIGRHSSGFDSLIRLVLSDNGWPFVFIKASDD EVLKQVVNV
TSH1188	45 DAI	1408	21 kDa seed protein [Theobroma cacao]	DOWN	exclusive non inoculated	gi|508773991	618	13	39	5.71	24264	S E	A P	>1408gi|508773991|gb|EOY21247.1| 21 kDa seed protein [Theobroma cacao] MKTATAVVLLLFAFTSKSYFFGVARADESPVLDSDGDELRTGVEYYVVSAIWGAGGGGLALGRVTGQSCP EIVVQRGSDDDGLPVIFSNADGKDGVVRLSTDVNIEFVPIRDRLCLTSTVWKLDDYDPSTGKWWVTTDGV KGDPGHNTLTSWFKIEDAGALGYKFRFCPSVCDSCIHLCNDFGRHGHDGQVRLALSENGWPWIFKKARNS IKQVVNAKH
TSH1188	45 DAI	1482	21 kDa seed protein [Theobroma cacao]	DOWN	exclusive non inoculated	gi|508773991	68	2	14	5.71	24264	S E	A P	>1482gi|508773991|gb|EOY21247.1| 21 kDa seed protein [Theobroma cacao] MKTATAVVLLLFAFTSKSYFFGVARADESPVLDSDGDELRTGVEYYVVSAIWGAGGGGLALGRVTGQSCP EIVVQRGSDDDGLPVIFSNADGKDGVVRLSTDVNIEFVPIRDRLCLTSTVWKLDDYDPSTGKWWVTTDGV KGDPGHNTLTSWFKIEDAGALGYKFRFCPSVCDSCIHLCNDFGRHGHDGQVRLALSENGWPWIFKKARNS IKQVVNAKH
a. Accession number: Numbers preceded by “gi|” corresponds to identification performed at NCBInr databank; Numbers preceded by “Tc” corresponds to identification performed directly in Theobroma cacao databank via ProteinLynx. b. To identifications performed at Theobroma cacao databank the score value is given as probability percentage; To identifications performed at NCBInr, the score value is ba…
