# Supplementary material for: TcTI, a Kunitz-type trypsin inhibitor from cocoa associated with defense against pathogens
Source: Sci Rep. 2022 Jan 13;12:698. doi: 10.1038/s41598-021-04700-y (PMC8758671; doi:10.1038/s41598-021-04700-y)
Supplement: Supplementary file 6 — Supplementary Table 2. [file 41598_2021_4700_MOESM6_ESM.xls]

## Sheet: blast x Analysis
Supplementary table 2 – Blast X and relative quantification of transcripts that relative to ~ 21 KDa proteins
TRANSCRITO 21 Kda (isoformas da TcIT)	Query cover	e-value	Percent Identity	ID protein	Fast sequence
lcl_NC_030850.1_mrna_XM_007050864.2_3634	0.5	1e-134	0.9795	EOX95083.1	> EOX95083.1 Proteína da superfamília do inibidor de metilesterase invertase vegetal / pectina, putativa [Theobroma cacao] MANANVYLTFLLLLCLLKSGRSARNVANKYVQEACKVTRYRALCINSLASFSSIARRSPSTWARAGVSVT LGETKNVAQYLMKVKNYREMTGRYKIPLSDCMECFQNAIDQLHRSLGVLRKLSARRFYSQMGDVTTWLSA ALTDQDTCMDGFENPRGRQAKMLRNRVMRATYFTSNALALANKLATSGLESLNDP
lcl_NC_030850.1_mrna_XM_007052039.2_4624	0.99	2e-140	0.9907	EOX96258.1	> EOX96258.1 proteína de 21 kDa, putativa [Theobroma cacao] MAKHSLSLVLFFLFIFRIAGTFEPSMARPRHPMHPEARTFIESSCQTTRYPALCIKSLSGHANSRIRNAQ QLAQVALTVSLYKARYTRSYMLKVAKELEAMKAREYPVVRDCLQQIDDSVNQLSQSIRELRGLDSKAAVM TDDVFWHMNNVETWVSAALTDASSCVDQFPGHRMSKMKATIKGKVMNVEQLTSNSLALFHRYAARYGTPA TKKPKP
lcl_NC_030851.1_mrna_XM_007041695.2_5706	0.66	7e-126	0.9845	EOX97588.1	> EOX97588.1 Proteína de semente de 21 kDa, putativa [Theobroma cacao] MMKTTLAMLLLLFVFSSKSSATDENVPVYDVNGDEVRPGVQYYVVSAIWGAGGGGLYLGQGRNKTCPYDV AQERSDLVRGIPVTFSTVDTEGDVIHESTDLNIKFIRPQPTACSPSTVWKVDCYDESGGEWFVTTGGLEG DAQALSSLFRITAAPGGISYKLALCPSVCESCTKYLCSEIGRHSSGFDSLIRLVLSDNGWPFVFIKASDD EVLKQVVNV
lcl_NC_030851.1_mrna_XM_007045157.2_8521	0.65	2e-162	0.9958	EOY01051.1	> EOY01051.1 Proteína da superfamília do inibidor de metilesterase invertase vegetal / pectina, parcial [Theobroma cacao] HSRKSDNLHGYKSNSTSSHEATKTISTSPQAQQSKETTLRTPTRISKKPLLCFQNVKTLAMKPLLSHLFL TFLFFILHPIVTVSSPDNDSSTTATNATDFIRTSCSATLYPDLCYTSLSGYANAIQQDPARLARTAIGVS LSKTRHMAVYVSNLSREADYGADPRASAALHDCFSNMGDAVDEIRGSLKQMRQLVAPGSESFRFQMGNVQ TWMSAALTDEDTCTDGFEDVAEGPMKTDVCQRTGKVKKFTSNALALVNSYAEKGTN
lcl_NC_030852.1_mrna_XM_018118515.1_9934	0.63	1e-142	0.9635	EOY21247.1	> EOY21247.1 Proteína de semente de 21 kDa [Theobroma cacao] MKTATAVVLLLFAFTSKSYFFGVARADESPVLDSDGDELRTGVEYYVVSAIWGAGGGGLALGRVTGQSCP EIVVQRGSDDDDGLPVIFSNADGKDGVVRLSTDVNIEFVPIRDRLCLTSTVWKLDDYDPSTGKWWVTTDGV KGDPGHNTLTSWFKIEDAGALGYKFRFCPSVCDSCIHLCNDFGRHGHDGQVRLALSENGWPWIFKKARNS IKQVVNAKH
lcl_NC_030852.1_mrna_XM_007038356.2_11268	0.54	2e-140	0.9801	EOY22919.1	> EOY22919.1 semelhante a DC1.2, putativo [Theobroma cacao] MEGTFCSHSFKFLLILLAINSYINFSSAGRQIAPQSSAEFIRTSCSSTTYPKLCFETLSTHASLIQTSPQ LLAHAALNVTLSTTESTSAMMVTLSKSHGLKPREAEAMQDCVEELSDSIDELRKSISEMGQVKGSNFGLM INDVQTWVSAALTDESTCSDGFQGNNMNGNVKTAVRTKILRIAHLTSNALALINNYASLHG
lcl_NC_030852.1_mrna_XM_018117570.1_11269	0.77	7e-82	0.7656	EOY22922.1	> EOY22922.1 Proteína não caracterizada TCM_014949 [Theobroma cacao] MEAAKSLRSCSLHFFHIFSFSFAILFLMSSIPTISAKTSNSSCIKTYKSYIKTACKSATYQKDCYKSLSP YASTIKTDPEKLYKVTLYITIRAARETSSSISSLWRLKDLTPTERGIIRDCAETFDGQTVSNAVNKNIKK TVLNLARMTSNCLALVDAVNY
lcl_NC_030852.1_mrna_XM_007038360.2_11270	0.91	1e-134	0.9714	EOY22923.1	> EOY22923.1 Proteína da superfamília do inibidor de metilesterase invertase vegetal / pectina, putativa [Theobroma cacao] MEAKSLTMSSSSLHLLQVLLYPFSILLLMSNMQKISAAATTKANSTGTYKNFIKTACNTTRYPKECNKAL SPYASTIKTDPQKLCDTALSLTLNATCNTSSSIESLSKMKGLSPSETEIIRDCSETVGDAIDELTDSLKA MARAQGSERRTEMGNVRTWVSAALTNEYTCTDEFEGQKVSKTVKNTMKKSVMYLTKMTSNCLALLNLLDY
lcl_NC_030852.1_mrna_XM_018117576.1_11271	0.76	9e-118	0.9849	EOY22924.1	> EOY22924.1 Proteína da superfamília do inibidor de invertase vegetal / pectina metilesterase [Theobroma cacao] MARGEPCQNFFIQAALTHKFSSFHVFSSAKEKKKMARTSLVFLLLSLLYMACQATSPAAASSRASNFIKA SCSATKYPALCVQSLAAFAPSIQQSPRQLAQTALNVSLARAQSTEAFVSKMKKFKGLEKREYEAIKDCIE EMSDSVDRLSKSVQELKHMGQAKGQDFLWHVSNVETWVSAALTDESTCVDGFASQGLDGKVKASIRARVM NVAQVTSNALSLVNQFASKQ
lcl_NC_030852.1_mrna_XM_007039875.2_12549	0.63	6e-142	0.9802	EOY24438.1	> EOY24438.1 Proteína da superfamília do inibidor de invertase / pectina metilesterase vegetal, putativa [Theobroma cacao] MASLYASIAVLAALFQLTIHLNSCLAARTNLSKEANTQFIKTSCSSTVYPDVCFTTLSSYASEIQASPKL LASTALSVTLNATRSASTTMIKRSKSQGMKPREAEALSDCMEELRDSVYELQRSVGEMDQPGGKNFGLQM NDIETWVSAALTDEHTCMDGFSGKAMNGNVKNSVRSQIVKVAHMTSNALALVNSYAAAVQNP
lcl_NC_030852.1_mrna_XM_007039876.2_12550	0.55	2e-110	0.9836	EOY24439.1	> EOY24439.1 Proteína da superfamília do inibidor de invertase / pectina metilesterase vegetal, putativa [Theobroma cacao] MASSYFSIAAILILILFTTHLNFCIAARKILSSETDTEFIKTSCGATSYPDLCFTTFSSYASEIQASPKI LASKSLSLTLNTTLSASKFLTELSKSQDLEPQEAAALQDCVEEISDSVDELKRSIGEIDEIEGKSFAFRM SDIETWVSAALTDEDTCTDGFSENATDGDVKATVRSQIEKVAHMTSIALAFVNRYAGTKN
lcl_NC_030852.1_mrna_XM_007039878.2_12551	0.99	3e-143	0.9851	EOY24441.1	> EOY24441.1 Proteína da superfamília do inibidor de invertase / pectina metilesterase vegetal, putativa [Theobroma cacao] MAAGSYFSVAALAILIQLTINLNLCLAAAPIHPSGRNTRFIRTSCRATLYPNLCFTTFSRYTTRIRGSPR LLASTALSMAFNTTRSTTKAFINLSKHRGLERSEAAALRDCVEQLGDSVDELKDSISAMSPPRRGDDFRS RMSDLQTWVSAALTNDDTCMGGFPRKAMKRDFKTVRRQVVKVAHLTSIALAFVNRYAAATH
lcl_NC_030852.1_mrna_XM_007039888.2_12558	0.6	4e-122	1	XP_007039950.1	> XP_007039950.1 PREVISTO: proteína de 21 kDa [Theobroma cacao] MARTFSIHALIILLIALQFSSYFNTCSASRKSHSNEYLTNQEYIKNSCRGTTYPKLCLKSLARHASKIKA DPKLLAHAALNTTFFAAKATSKLLAHTSKVHGLRPNEAAAMVDCIADVSDSVQKLQKSIKEMDRAEGSDL QVQMNDIQMWVNTALDEEETCMNALANKAIRSKVKRGVRRRVVKVALLTSNALNLVKSFALAQKN
lcl_NC_030852.1_mrna_XM_007039889.2_12559	0.42	4e-138	0.9949	EOY24452.1	> EOY24452.1 Proteína da superfamília do inibidor de invertase / pectina metilesterase vegetal, putativa [Theobroma cacao] MEGSSSRHGLAILLIILQFTTYTALSSADTPFHSQRNIEYIKSSCSTTTYPRLCYRSLSIYASKINTSPR LLVHTALNVTLKASKSTSRLMIKISRIHGLRPRVAAAMADCIEVMGDSVDELQQSIGELGHIRSSNFSLT MSDIQTWVSAALTDEDTCMDGFAGKAMNGYAKTMVRKRIVKIAHLTSNALALINNYASTESNLP
lcl_NC_030852.1_mrna_XM_007039890.2_12560	0.35	1e-143	0.9951	EOY24453.1	> EOY24453.1 Proteína da superfamília do inibidor de invertase / pectina metilesterase vegetal [Theobroma cacao] MARLAFSILVLFFALYMTGIAASASTRNSSPAAYIVASCKATRYPALCVQCLSGYASEIRQDEQHLARTA LSVSLSKAQSAAAFVAKMTQVRGIKPRERQAVKDCIENMGDGVDRLSKSVKELSHVGRAVGQDFMWHMSN VQTWVSAALTDENTCLDGFAGRVMDGNIKTAIRRRVVNVAQVTSNALALVNRFAARHRAAAPTEER
lcl_NC_030858.1_mrna_XM_007012498.2_29141	0.73	6e-125	1	XP_007012560.1	> XP_007012560.1 PREVISTO: proteína de 21 kDa [Theobroma cacao] MTTIPFFLLTTSLLCLSSAAASKQDAPRDLVRSSCVHASYPSLCLRTLSSYSGPANTPRDLAQAAVKVSL SRARKVSNYLTTSVTGKSKRERGALSDCVEQIAESVEELSRTLGELKHLRGETFEFQMSNAQTWVSAALT NEDTCLDGFEGVDGKVKSDVKRKITNVAKVTSNALYMINRLDESRGRHRSNP
lcl_NW_017234724.1_mrna_XM_007036681.2_34761	0.62	6e-133	0.914	AAV41231.1	> AAV41231.1 suposto inibidor de tripsina de 21 kDa [Theobroma cacao] MKSATAVLSLRFAFTSKSYFFGVANAANSPLLDTDGDELQTGVQYYVLSSISGAGGGGLALEGVQVQSCP EIVVQRRSELDNGTPVIFSNADSKDDVVRVSTDVNIEFVPIRDRLCSTSTVWRLDNYDNSAGKWWLATDG VKGETGPNTLCSWFKIEKSGVLGYKFRFCPSACDSCTTLCSDIGRHSDDDGQIRLAFSDNGWAWMFKKAS KTIKQVVNVKH
lcl_NW_017234724.1_mrna_XM_018129749.1_34763	0.64	9e-134	99.09%	EOY21249.1	> EOY21249.1 Proteína de semente de 21 kDa, putativa [Theobroma cacao] MKTTIAAALLLSLFAIQSDFFVVANATNKPVLDTDGEELRTGVEYYVVSALWAAGGGGLALGRSRNQSCP DIVVQRRSELDYGIPVIFSPVKPNDVFIRVSTDLIIEFVPLRDSLCLTTAVWKLDDYDQSTGKWWVIAGR VAGDAGPHTFPNWFKIEKNGVFGYKFTYCPSVCDSCTTLCSDIGRYEDNGQIRLGLSDQGWPFVFTKATR AIKQVVGKQ
lcl_NW_017234724.1_mrna_XM_018129750.1_34764	0.66	1e-145	0.9863	EOY21251.1	> EOY21251.1 Proteína de semente de 21 kDa [Theobroma cacao] MKTATAVVLLLFAFTSKSYFFGVARADESPVLDSDGDELRTGVEYYVVSAIWGAGGGGLALGRVTGQSCP EIVVQRGSDDDDGLPVIFSNADGKDGVVRLSTDVNIEFVPIRDRLCLTSTVWKLDDYDPSTGKWWVTTDGV KGDPGHNTLTSWFKIENAGALGYKFRFCPSVCDSCIHLCNDFGRHGHDGQVRLALSENGWPWIFKKARNS IKQVVNAKH
lcl_NC_030854.1_mrna_XM_007029298.2_19347	0.65	1e-124	1	XP_007029360.2	> XP_007029360.2 PREDITA: miraculina [Theobroma cacao] MKTAVFLALSLLLCANAAPDPVLDISGKKLRTGTDYYILPVFRGRGGGLTLASTGNESCPLDVVQEQLEV SDGLPVTFSPVNIKKGVVRVSTDQNIKFSAATICVQSTLWKLDSFDDDSTQQWFVTTGGVEGNPGRETIDN WFKIEKYEDDYKLVFCPTVCDFCKVMCRDVGVFIDGGVRRLALSDVPFKVMFKRA
lcl_NC_030854.1_mrna_XM_007029299.2_19348	0.75	1e-135	1	XP_007029361.1	> XP_007029361.1 PREVISTO: miraculina [Theobroma cacao] MKTALFLALSFLLWGSTGATDGLDPVLDISGEELRTGTDYYILPVIRGGGGGLTLASTGNETCPLDVVQE QLEVSNGLPLTFSPVNITKGVVRVSTDLNIKFSAATICVQSTVWKLDNDEATQKMVVTTGGVEGNPGIET LSNWFKIERYEDDYKLVFCPGVCDFCRPVCGDLGVFIDAGIRRLALSDVPLKVMFKRA

## Sheet: TPM Analysis
TRANSCRIPTS 21 Kda (TcIT isoforms)	TMP mean (5 repetition)	TMP mean (5 repetition)	C -> T *
lcl_NC_030850.1_mrna_XM_007050864.2_3634	37656990	9038617	↓
lcl_NC_030850.1_mrna_XM_007052039.2_4624	0.0302136	0.0297642	↓
lcl_NC_030851.1_mrna_XM_007041695.2_5706	0.320373	84273100	↑
lcl_NC_030851.1_mrna_XM_007045157.2_8521	58900269	55191822	↓
lcl_NC_030852.1_mrna_XM_018118515.1_9934	1729306292	830995804	↓
lcl_NC_030852.1_mrna_XM_007038356.2_11268	52941254	245463506	↓
lcl_NC_030852.1_mrna_XM_018117570.1_11269	0.114066	0.1161068	↓
lcl_NC_030852.1_mrna_XM_007038360.2_11270	0.000000	0.0302566	↑
lcl_NC_030852.1_mrna_XM_018117576.1_11271	31804537	85874604	↑
lcl_NC_030852.1_mrna_XM_007039875.2_12549	11904178	24317935	↑
lcl_NC_030852.1_mrna_XM_007039876.2_12550	0.388575	10641603	↑
lcl_NC_030852.1_mrna_XM_007039878.2_12551	0.000000	0.000000	-
lcl_NC_030852.1_mrna_XM_007039888.2_12558	96538414	37431164	↓
lcl_NC_030852.1_mrna_XM_007039889.2_12559	23426123	142736288	↑
lcl_NC_030852.1_mrna_XM_007039890.2_12560	4126236	15801077	↑
lcl_NC_030858.1_mrna_XM_007012498.2_29141	32206321	60876717	↑
lcl_NW_017234724.1_mrna_XM_007036681.2_34761	2264407	0.2252182	↓
lcl_NW_017234724.1_mrna_XM_018129749.1_34763	327141898	205185339	↓
lcl_NW_017234724.1_mrna_XM_018129750.1_34764	6442621135	3088205053	↓
lcl_NC_030854.1_mrna_XM_007029298.2_19347	2174251	3.33611e+07	↑
lcl_NC_030854.1_mrna_XM_007029299.2_19348	1.02105e+07	8.04878e+07	↑
*differential expression between control and treated samples. ↑ up regulation down ; ↓down regulation
